# Supplementary material for: Implementation of an Intervention Program Based on Virtual Walking and Therapeutic Exercise in Cuba: A Feasibility Study
Source: Healthcare (Basel). 2026 Jan 30;14(3):352. doi: 10.3390/healthcare14030352 (PMC12896961; doi:10.3390/healthcare14030352)
Supplement: Supplementary file 1 [file healthcare-14-00352-s001.zip]

Archive with 1 entries (1 files):
- healthcare-4093209-supplementary.pdf
